# Supplementary material for: Constant force grinding controller for robots based on SAC optimal parameter finding algorithm
Source: Sci Rep. 2024 Jun 19;14:14127. doi: 10.1038/s41598-024-63384-2 (PMC11724894; doi:10.1038/s41598-024-63384-2)
Supplement: Supplementary file 1 — Supplementary Information. [file 41598_2024_63384_MOESM1_ESM.py]

import gym
import sim as vrep
import time
import math
import random
import imageio
import datetime
import numpy as np
from collections import deque
import tensorflow as tf
from tensorflow.keras.models import Model
from tensorflow.keras.layers import Input, Dense, Concatenate
from tensorflow.keras.optimizers import Adam
import tensorflow_probability as tfp
from matplotlib import pyplot as plt

class Damo_Robot():
    def __init__(self):
        self.joint_num = 7
        self.joint_name = 'Franka_joint'
        self.force_sensor = 'Force_sensor'
        self.revolute_joint = 'Revolute_joint'
        self.target = 'target'
        self.cylinder = 'Shape'
        self.observation_space=1


        self.action_space=2
        # self.action_space.high=1
        # self.action_space.low = -1
        # self.path='path'
        # self.dummy='Dummy_Target'
        self.dummy = 'Path'
        # self.dummy = 'Franka_link8_resp'
        self.synchronous = False
        self.client_ip = '127.0.0.1'
        self.client_id = -1
        self.joint_ranges = np.zeros((self.joint_num, 2), dtype=np.float32)
        self.joint_handle = np.zeros((self.joint_num,), np.int)

        self.joint_pos = np.zeros((self.joint_num,))

        self.default_pose = np.array([0, 0, 0, -90, 0, 90, 0])
        self.pi = math.pi / 180

    def connection(self):
        # 关闭潜在的连接
        vrep.simxFinish(-1)

        # 每隔0.2秒检测一次，直到连接上V-rep
        while True:
            self.client_id = vrep.simxStart(self.client_ip, 19999, True, True, 5000, 5)
            if self.client_id > -1:
                vrep.simxSetFloatSignal(self.client_id, "ConnectFlag",
                                        19999, vrep.simx_opmode_oneshot)
                break
            else:
                time.sleep(0.2)
                print('Failed connecting to remote API server')
        print('Connection success!')

    def read_handle(self):
        for i in range(self.joint_num):
            _, self.joint_handle[i] = vrep.simxGetObjectHandle(self.client_id,
                                                               self.joint_name + str(i + 1),
                                                               vrep.simx_opmode_blocking)
        _, self.revolute_joint_handle = vrep.simxGetObjectHandle(self.client_id,
                                                                 self.revolute_joint,
                                                                 vrep.simx_opmode_blocking)

        _, self.force_sensor_handle = vrep.simxGetObjectHandle(self.client_id,
                                                               self.force_sensor,
                                                               vrep.simx_opmode_blocking)
        _, self.TargetHandle = vrep.simxGetObjectHandle(self.client_id, self.target,
                                                        vrep.simx_opmode_blocking)

        _, self.DummyHandle = vrep.simxGetObjectHandle(self.client_id, self.dummy,
                                                       vrep.simx_opmode_blocking)
        _, self.CylinderHandle = vrep.simxGetObjectHandle(self.client_id, self.cylinder,
                                                          vrep.simx_opmode_blocking)
        print("handle available")

    def get_state(self):

        # targetPos1 = [30 * self.pi, 90 * self.pi, 0, 0, 0, 90 * self.pi, 0]
        # for i in range(7):
        #     vrep.simxSetJointTargetPosition(self.client_id,self.joint_handle[i],targetPos1[i],
        #                                vrep.simx_opmode_oneshot)
        #

        # _, state, forcevector1, torquevector1 = vrep.simxReadForceSensor(self.client_id, self.force_sensor_handle,
        #                                                                   vrep.simx_opmode_buffer)
        _, state, forcevector2, torquevector2 = vrep.simxReadForceSensor(self.client_id, self.force_sensor_handle,
                                                                         vrep.simx_opmode_blocking)

        # s=np.ravel(forcevector2)
        # for i in range(3):
        #     s[i] = round(s[i],2 )
        s = np.hstack([np.ravel(forcevector2), np.ravel(torquevector2)])
        # print(s)
        return s[2]

    def reset(self):
        if vrep.simxGetConnectionId(self.client_id) == -1:
            self.connection()

        # targetPos1 = [30 * self.pi, 90 * self.pi, 0, 0, 0, 90 * self.pi, 0]
        # for i in range(7):
        #     vrep.simxSetJointTargetPosition(self.client_id, self.joint_handle[i], targetPos1[i],
        #
        #                                        vrep.simx_opmode_oneshot)
        # np.random.random_sample()
        #
        # hight=0.008 * np.random.random((1)) + 0.27299
        #
        # vrep.simxSetObjectPosition(self.client_id,self.DummyHandle,-1,[-0.13312,-1.9997,hight]
        #                            ,vrep.simx_opmode_oneshot)
        # [-0.14531, -1.7991]
        # vrep.simxSetObjectPosition(self.client_id,self.DummyHandle,-1,[-0.13312,-1.9997,0.28099],vrep.simx_opmode_oneshot)
        #                                         圆头曲面ppo
        # vrep.simxSetObjectPosition(self.client_id, self.DummyHandle, -1, [0, 0, 0.24200],
        #                            vrep.simx_opmode_oneshot)
        #                                        圆头平面DDPG 随机
        # np.random.random_sample()
        #
        # hight = 0.008 * np.random.random((1)) + 0.205

        vrep.simxSetObjectPosition(self.client_id, self.DummyHandle, -1, [0, 0, 0.21]
                                   , vrep.simx_opmode_oneshot)
        # vrep.simxSetObjectOrientation(self.client_id, self.DummyHandle, self.DummyHandle, [0,0,0]
        #                               , vrep.simx_opmode_oneshot)
        _, state, forcevector2, torquevector2 = vrep.simxReadForceSensor(self.client_id, self.force_sensor_handle,
                                                                         vrep.simx_opmode_blocking)
        # s=np.ravel(forcevector2)
        s = np.hstack([np.ravel(forcevector2), np.ravel(torquevector2)])

        return s[2]

    def conduct_action(self, a):
        self.action = a / 100.0  # a/10000 is circle black path

        if vrep.simxGetConnectionId(self.client_id) == -1:
            self.connection()
        # vrep.simxSetObjectOrientation(self.client_id, self.DummyHandle, self.DummyHandle, self.action[0:3]
        #                               , vrep.simx_opmode_oneshot)
        vrep.simxSetObjectPosition(self.client_id, self.DummyHandle, self.DummyHandle, [0, 0, self.action]
                                   , vrep.simx_opmode_oneshot)

    def get_reward(self, x):

        xt = np.array([1.0])
        # xt = np.array([0.0, 0.0, 3.0])
        r = -np.linalg.norm(np.array(x) - xt)

        # r = -abs(x[2] - xt[2])

        # print("reward:", r)

        return r


tfd = tfp.distributions

tf.keras.backend.set_floatx('float64')

# paper https://arxiv.org/pdf/1812.05905.pdf
# code references https://github.com/StepNeverStop/RLs, https://github.com/rail-berkeley/softlearning


def actor(state_shape, action_shape, units=(256, 128, 128)):
    state = Input(shape=state_shape)
    x = Dense(units[0], name="L0", activation="relu")(state)
    for index in range(1, len(units)):
        x = Dense(units[index], name="L{}".format(index), activation="relu")(x)

    actions_mean = Dense(action_shape, name="Out_mean")(x)
    actions_std = Dense(action_shape, name="Out_std")(x)

    model = Model(inputs=state, outputs=[actions_mean, actions_std])

    return model


def critic(state_shape, action_shape, units=(256, 128, 128)):
    inputs = [Input(shape=state_shape), Input(shape=action_shape)]
    concat = Concatenate(axis=-1)(inputs)
    x = Dense(units[0], name="Hidden0", activation="relu")(concat)
    for index in range(1, len(units)):
        x = Dense(units[index], name="Hidden{}".format(index), activation="relu")(x)

    output = Dense(1, name="Out_QVal")(x)
    model = Model(inputs=inputs, outputs=output)

    return model


def update_target_weights(model, target_model, tau=0.005):
    weights = model.get_weights()
    target_weights = target_model.get_weights()
    for i in range(len(target_weights)):  # set tau% of target model to be new weights
        target_weights[i] = weights[i] * tau + target_weights[i] * (1 - tau)
    target_model.set_weights(target_weights)


class SAC:
    def __init__(
            self,
            env,
            lr_actor=1e-3,
            lr_critic=1e-4,
            actor_units=(256, 128),
            critic_units=(256, 128),
            auto_alpha=True,
            alpha=0.2,
            tau=0.125,   #0.005
            gamma=0.90,
            batch_size=64,  #128
            memory_cap=100000
    ):
        self.env = env
        self.state_shape = env.observation_space  # shape of observations
        self.action_shape = env.action_space  # number of actions
        self.action_bound = 1
        self.action_shift = 0
        self.memory = deque(maxlen=int(memory_cap))

        # Define and initialize actor network
        self.actor = actor(self.state_shape, self.action_shape, actor_units)
        self.actor_optimizer = Adam(learning_rate=lr_actor)
        self.log_std_min = -20
        self.log_std_max = 2
        print(self.actor.summary())

        # Define and initialize critic networks
        self.critic_1 = critic(self.state_shape, self.action_shape, critic_units)
        self.critic_target_1 = critic(self.state_shape, self.action_shape, critic_units)
        self.critic_optimizer_1 = Adam(learning_rate=lr_critic)
        update_target_weights(self.critic_1, self.critic_target_1, tau=1.)

        self.critic_2 = critic(self.state_shape, self.action_shape, critic_units)
        self.critic_target_2 = critic(self.state_shape, self.action_shape, critic_units)
        self.critic_optimizer_2 = Adam(learning_rate=lr_critic)
        update_target_weights(self.critic_2, self.critic_target_2, tau=1.)

        print(self.critic_1.summary())

        # Define and initialize temperature alpha and target entropy
        self.auto_alpha = auto_alpha
        if auto_alpha:
            self.target_entropy = -np.prod(self.action_shape)
            self.log_alpha = tf.Variable(0., dtype=tf.float64)
            self.alpha = tf.Variable(0., dtype=tf.float64)
            self.alpha.assign(tf.exp(self.log_alpha))
            self.alpha_optimizer = Adam(learning_rate=lr_actor)
        else:
            self.alpha = tf.Variable(alpha, dtype=tf.float64)

        # Set hyperparameters
        self.gamma = gamma  # discount factor
        self.tau = tau  # target model update
        self.batch_size = batch_size

        # Tensorboard
        self.summaries = {}

    def process_actions(self, mean, log_std, test=False, eps=1e-6):
        std = tf.math.exp(log_std)
        raw_actions = mean

        if not test:
            raw_actions += tf.random.normal(shape=mean.shape, dtype=tf.float64) * std

        log_prob_u = tfd.Normal(loc=mean, scale=std).log_prob(raw_actions)
        actions = tf.math.tanh(raw_actions)  

        log_prob = tf.reduce_sum(log_prob_u - tf.math.log(1 - actions ** 2 + eps))

        actions = actions * self.action_bound + self.action_shift

        return actions, log_prob

    def act(self, state, test=False, use_random=False):
        state = np.expand_dims(state, axis=0).astype(np.float64)

        if use_random:
            a = tf.random.uniform(shape=(1, self.action_shape), minval=-1, maxval=1, dtype=tf.float64)
        else:
            means, log_stds = self.actor.predict(state)
            log_stds = tf.clip_by_value(log_stds, self.log_std_min, self.log_std_max)

            a, log_prob = self.process_actions(means, log_stds, test=test)

        q1 = self.critic_1.predict([state, a])[0][0]
        q2 = self.critic_2.predict([state, a])[0][0]
        self.summaries['q_min'] = tf.math.minimum(q1, q2)
        self.summaries['q_mean'] = np.mean([q1, q2])

        return a

    def save_model(self, a_fn, c_fn):
        self.actor.save(a_fn)
        self.critic_1.save(c_fn)

    def load_actor(self, a_fn):
        self.actor.load_weights(a_fn)
        print(self.actor.summary())

    def load_critic(self, c_fn):
        self.critic_1.load_weights(c_fn)
        self.critic_target_1.load_weights(c_fn)
        self.critic_2.load_weights(c_fn)
        self.critic_target_2.load_weights(c_fn)
        print(self.critic_1.summary())

    def remember(self, state, action, reward, next_state, done):
        state = np.expand_dims(state, axis=0)
        next_state = np.expand_dims(next_state, axis=0)
        self.memory.append([state, action, reward, next_state, done])

    def replay(self):
        if len(self.memory) < self.batch_size:
            return

        samples = random.sample(self.memory, self.batch_size)
        s = np.array(samples).T
        states, actions, rewards, next_states, dones = [np.vstack(s[i, :]).astype(np.float) for i in range(5)]

        with tf.GradientTape(persistent=True) as tape:
            # next state action log probs
            means, log_stds = self.actor(next_states)
            log_stds = tf.clip_by_value(log_stds, self.log_std_min, self.log_std_max)
            next_actions, log_probs = self.process_actions(means, log_stds)

            # critics loss
            current_q_1 = self.critic_1([states, actions])
            current_q_2 = self.critic_2([states, actions])
            next_q_1 = self.critic_target_1([next_states, next_actions])
            next_q_2 = self.critic_target_2([next_states, next_actions])
            next_q_min = tf.math.minimum(next_q_1, next_q_2)
            state_values = next_q_min - self.alpha * log_probs
            target_qs = tf.stop_gradient(rewards + state_values * self.gamma * (1. - dones))
            critic_loss_1 = tf.reduce_mean(0.5 * tf.math.square(current_q_1 - target_qs))
            critic_loss_2 = tf.reduce_mean(0.5 * tf.math.square(current_q_2 - target_qs))

            # current state action log probs
            means, log_stds = self.actor(states)
            log_stds = tf.clip_by_value(log_stds, self.log_std_min, self.log_std_max)
            actions, log_probs = self.process_actions(means, log_stds)

            # actor loss
            current_q_1 = self.critic_1([states, actions])
            current_q_2 = self.critic_2([states, actions])
            current_q_min = tf.math.minimum(current_q_1, current_q_2)
            actor_loss = tf.reduce_mean(self.alpha * log_probs - current_q_min)

            # temperature loss
            if self.auto_alpha:
                alpha_loss = -tf.reduce_mean(
                    (self.log_alpha * tf.stop_gradient(log_probs + self.target_entropy)))

        critic_grad = tape.gradient(critic_loss_1, self.critic_1.trainable_variables)  # compute actor gradient
        self.critic_optimizer_1.apply_gradients(zip(critic_grad, self.critic_1.trainable_variables))

        critic_grad = tape.gradient(critic_loss_2, self.critic_2.trainable_variables)  # compute actor gradient
        self.critic_optimizer_2.apply_gradients(zip(critic_grad, self.critic_2.trainable_variables))

        actor_grad = tape.gradient(actor_loss, self.actor.trainable_variables)  # compute actor gradient
        self.actor_optimizer.apply_gradients(zip(actor_grad, self.actor.trainable_variables))

        # tensorboard info
        self.summaries['q1_loss'] = critic_loss_1
        self.summaries['q2_loss'] = critic_loss_2
        self.summaries['actor_loss'] = actor_loss

        if self.auto_alpha:
            # optimize temperature
            alpha_grad = tape.gradient(alpha_loss, [self.log_alpha])
            self.alpha_optimizer.apply_gradients(zip(alpha_grad, [self.log_alpha]))
            self.alpha.assign(tf.exp(self.log_alpha))
            # tensorboard info
            self.summaries['alpha_loss'] = alpha_loss

    def train(self, max_epochs=100, random_epochs=25, max_steps=200, save_freq=10):
        current_time = datetime.datetime.now().strftime("%Y%m%d-%H%M%S")
        train_log_dir = 'logs/' + current_time
        summary_writer = tf.summary.create_file_writer(train_log_dir)
        Total_reward=[]
        done, use_random, episode, steps, epoch, episode_reward = False, True, 0, 0, 0, 0
        cur_state = self.env.reset()

        while epoch < max_epochs:
            if steps > max_steps:
                done = True

            if done:
                episode += 1
                print("episode {}: {} total reward, {} alpha, {} steps, {} epochs, {} para1 ,{} para2".format(
                    episode, episode_reward, self.alpha.numpy(), steps, epoch, clip1, clip2))

                with summary_writer.as_default():
                    tf.summary.scalar('Main/episode_reward', episode_reward, step=episode)
                    tf.summary.scalar('Main/episode_steps', steps, step=episode)
                Total_reward.append(episode_reward)
                summary_writer.flush()

                done, cur_state, steps, episode_reward = False, self.env.reset(), 0, 0
                if episode % save_freq == 0:
                    self.save_model("hard/sac_actor_episode{}.h5".format(episode),
                                    "hard/sac_critic_episode{}.h5".format(episode))

            if epoch > random_epochs and len(self.memory) > self.batch_size:
                use_random = False

            action = self.act(cur_state, use_random=use_random)  # determine action
            action=np.array(action)
            # next_state, reward, done, _ = self.env.step(action[0])  # act on env
            clip1=np.clip(action[0][0],0,0.00002)
            clip2=np.clip(action[0][1],0,0.04)
            Fnk=1
            kp=0.000002
            kd=0.01
            c1=np.random.choice([-1,1],size=1,p=[.5,.5])
            c2 = np.random.choice([-1, 1], size=1, p=[.5, .5])
            eft=cur_state-Fnk
            a=kp*eft+kd*eft+clip1*c1+clip2*c2
            # a = kp * eft + kd * eft + action[0][0] * c1 + action[0][1] * c2

            self.env.conduct_action(a)
            next_state=self.env.get_state()
            reward=self.env.get_reward(cur_state)

            # self.env.render(mode='rgb_array')
            print(cur_state, a,reward)
            self.remember(cur_state, action, reward, next_state, done)  # add to memory
            self.replay()  # train models through memory replay

            update_target_weights(self.critic_1, self.critic_target_1, tau=self.tau)  # iterates target model
            update_target_weights(self.critic_2, self.critic_target_2, tau=self.tau)

            cur_state = next_state
            episode_reward += reward

            steps += 1
            epoch += 1

            # Tensorboard update
            with summary_writer.as_default():
                if len(self.memory) > self.batch_size:
                    tf.summary.scalar('Loss/actor_loss', self.summaries['actor_loss'], step=epoch)
                    tf.summary.scalar('Loss/q1_loss', self.summaries['q1_loss'], step=epoch)
                    tf.summary.scalar('Loss/q2_loss', self.summaries['q2_loss'], step=epoch)
                    if self.auto_alpha:
                        tf.summary.scalar('Loss/alpha_loss', self.summaries['alpha_loss'], step=epoch)

                tf.summary.scalar('Stats/alpha', self.alpha, step=epoch)
                if self.auto_alpha:
                    tf.summary.scalar('Stats/log_alpha', self.log_alpha, step=epoch)
                tf.summary.scalar('Stats/q_min', self.summaries['q_min'], step=epoch)
                tf.summary.scalar('Stats/q_mean', self.summaries['q_mean'], step=epoch)
                tf.summary.scalar('Main/step_reward', reward, step=epoch)

            summary_writer.flush()

        self.save_model("hard/sac_actor_final_episode{}.h5".format(episode),
                        "hard/sac_critic_final_episode{}.h5".format(episode))
        steps = np.linspace(0., 100, 100)
        plt.plot(steps, Total_reward)
        plt.ylabel('Total reward')
        plt.xlabel('episode')
        # plt.savefig('G:\\training_picture\\Force.jpg')
        plt.legend()
        plt.grid()
        plt.show()

    def test(self, render=True, fps=30, filename='test_render.mp4'):
        cur_state, done, rewards = self.env.reset(), False, 0
        video = imageio.get_writer(filename, fps=fps)
        while not done:
            action = self.act(cur_state, test=True)
            next_state, reward, done, _ = self.env.step(action[0])
            cur_state = next_state
            rewards += reward
            if render:
                video.append_data(self.env.render(mode='rgb_array'))
        video.close()
        return rewards


if __name__ == "__main__":

    gym_env = Damo_Robot()
    gym_env.connection()
    gym_env.read_handle()
    sac = SAC(gym_env)

    # sac.load_actor("save_model/sac_actor_final_episode99.h5")
    # sac.load_critic("save_model/sac_critic_final_episode99.h5")
    sac.train( max_epochs=20200, random_epochs=1000, max_steps=200, save_freq=2000)
    # reward = sac.test()
    # print(reward)
